# Supplementary material for: Deep-rooted pigeon pea promotes the water relations and survival of shallow-rooted finger millet during drought—Despite strong competitive interactions at ambient water availability
Source: PLoS One. 2020 Feb 13;15(2):e0228993. doi: 10.1371/journal.pone.0228993 (PMC7018066; doi:10.1371/journal.pone.0228993)
Supplement: S2 Table — (XLSX) [file pone.0228993.s002.xlsx]

## Sheet: Sheet1
			Stomala conductance (mmol m-2 s-1)		Soil Moisture (m3/m3)		Plant hieght (cm)
DOE	CMN level	Treatments	Mean	Std err	Mean	Std err	Mean	Std err
154	Without CMN	Control (FM)	179.895	5.80566	NA	NA	NA	NA
154		NSR	178.402	29.2844	NA	NA	NA	NA
154		SR	180.062	9.31922	NA	NA	NA	NA
154	With CMN	Control (FM)	199.575	10.0566	NA	NA	NA	NA
154		NSR	147.265	17.2345	NA	NA	NA	NA
154		SR	160.225	9.48938	NA	NA	NA	NA
161	Without CMN	Control (FM)	152.794	18.6275	NA	NA	59.83	4.75601
161		NSR	138.626	13.8112	NA	NA	57.64	2.36418
161		SR	143.672	9.49525	NA	NA	59.48	1.63352
161	With CMN	Control (FM)	120.594	19.9676	NA	NA	62.27	0.913181
161		NSR	104.088	12.7144	NA	NA	50	3.32983
161		SR	116.454	25.9713	NA	NA	55.96	2.21807
168	Without CMN	Control (FM)	168.58	20.9025	NA	NA	70.81	3.18518
168		NSR	83.41	30.7201	NA	NA	62.91	3.33104
168		SR	85.65	4.86382	NA	NA	63.54	2.19559
168	With CMN	Control (FM)	166.57	28.4723	NA	NA	71.41	2.22539
168		NSR	51.75	3.1289	NA	NA	56.7	2.9623
168		SR	62.12	9.26675	NA	NA	59.28	2.21786
175	Without CMN	Control (FM)	68.93	3.59575	NA	NA	80.4	3.90784
175		NSR	50.44	2.99318	NA	NA	63.2	3.02109
175		SR	39.34	5.78302	NA	NA	65.9	1.44335
175	With CMN	Control (FM)	61.52	3.20954	NA	NA	77.98	2.20185
175		NSR	50.55	6.47389	NA	NA	54.6	1.55467
175		SR	50.44	8.4365	NA	NA	59.86	2.3802
182	Without CMN	Control (FM)	71.7	6.6763	0.1914	0.0081768	83.94	3.42277
182		NSR	37.53	4.34375	0.0562	0.00352704	64.4	2.84781
182		SR	38.7	2.47891	0.0554	0.00401995	66.9	1.63187
182	With CMN	Control (FM)	66.19	7.26988	0.1944	0.0105811	82.57	2.70451
182		NSR	31.275	0.505594	0.0632	0.00370675	57.01	2.95708
182		SR	38.24	3.26873	0.054	0.00350714	60.01	2.34991
189	Without CMN	Control (FM)	68.73	3.09885	0.1736	0.00939468	87.22	2.77771
189		NSR	36.64	3.29717	0.0438	0.00226716	64.56	2.86659
189		SR	35.1	1.97326	0.048	0.00386005	67.37	1.81298
189	With CMN	Control (FM)	63.86	2.29474	0.1764	0.00636082	85.27	1.70958
189		NSR	34.64	3.10843	0.0488	0.00142829	57.08	2.96819
189		SR	38.69	4.35578	0.0438	0.00330757	60.48	2.50423
196	Without CMN	Control (FM)	62.73	3.39568	0.1248	0.0128312	87.56	2.64374
196		NSR	38.35	3.00271	0.045	0.00248998	64.58	2.86062
196		SR	34.47	2.97358	0.0522	0.00469468	67.58	1.94972
196	With CMN	Control (FM)	52.07	3.87497	0.13	0.0147071	86.51	1.49611
196		NSR	28.89	2.03128	0.046	0.00238747	57.08	2.96819
196		SR	35.29	3.50266	0.0396	0.00405709	60.57	2.5114
203	Without CMN	Control (FM)	55.68	9.56919	0.0926	0.00756703	86.8	2.56393
203		NSR	35.74	1.37889	0.0418	0.0022891	64.52	2.88408
203		SR	32.25	3.29818	0.0496	0.00269444	68.02	2.06631
203	With CMN	Control (FM)	39.4	2.93943	0.1052	0.0181091	87.49	1.5803
203		NSR	33.9	3.64098	0.0464	0.00211187	59.16	2.54339
203		SR	37.94	4.33259	0.0436	0.00304302	61.97	2.32925
210	Without CMN	Control (FM)	63.24	8.78929	0.0696	0.00278568	86.721	2.53625
210		NSR	41.32	3.72739	0.0416	0.00169115	64.46	2.89851
210		SR	41.64	3.84819	0.0446	0.00220454	67.01	1.92863
210	With CMN	Control (FM)	44.36	4.41147	0.0686	0.00720139	87.15	1.60429
210		NSR	35.05	3.13628	0.0434	0.00201494	58.77	2.52352
210		SR	40.87	2.71572	0.0424	0.00150333	61.98	2.36715
217	Without CMN	Control (FM)	67.31	8.09482	0.0436	0.00180555	86.73	2.70132
217		NSR	44.14	3.12779	0.0324	0.00128841	64.42	2.94417
217		SR	55.41	11.3941	0.0348	0.0028178	68.04	2.01757
217	With CMN	Control (FM)	55.91	7.43529	0.0482	0.00345543	87.42	1.82295
217		NSR	40.28	3.84888	0.0344	0.00196469	58.7	2.55113
217		SR	49.53	7.08226	0.0344	0.00211187	62.67	2.00534
224	Without CMN	Control (FM)	82.52	8.10786	0.0368	0.00235372	86.51	2.72183
224		NSR	53.17	5.50547	0.0326	0.00102956	64.23	2.94145
224		SR	51.28	2.85493	0.0348	0.000663325	67.99	2.07626
224	With CMN	Control (FM)	56.38	17.3132	0.0416	0.00297658	87.36	1.86396
224		NSR	56.92	7.17246	0.034	0.000948683	58.85	2.45708
224		SR	61.56	6.94297	0.0342	0.00195959	62.13	2.01895
231	Without CMN	Control (FM)	33.6	13.8677	0.0304	0.0021587	86.6	2.62355
231		NSR	39.65	2.98852	0.0284	0.00198997	64.54	2.93609
231		SR	48.86	10.6428	0.0316	0.00186011	67.9	2.02058
231	With CMN	Control (FM)	27.15	11.5891	0.0368	0.00195959	87.38	1.84429
231		NSR	51.04	7.15446	0.033	0.00223607	58.82	2.48921
231		SR	52.81	2.4399	0.0302	0.00532353	61.86	2.37062
238	Without CMN	Control (FM)	38.58	18.5817	0.0324	0.0012083	86.57	2.63906
238		NSR	48.41	6.75847	0.0292	0.00190788	64.36	2.98104
238		SR	56.09	7.29415	0.0318	0.00146287	67.71	1.97354
238	With CMN	Control (FM)	14.81	9.10432	0.033	0.00130384	87.17	1.74181
238		NSR	53.32	3.93537	0.0338	0.00200998	58.59	2.42422
238		SR	52.13	7.61652	0.0336	0.0012083	61.98	2.2794
245	Without CMN	Control (FM)	20.34	14.0198	0.0316	0.00183303	86.57	2.63906
245		NSR	47.62	4.37123	0.0306	0.00132665	64.36	2.98104
245		SR	52.53	10.0728	0.0292	0.0008	67.71	1.97354
245	With CMN	Control (FM)	9.44	9.44	0.031	0.00151658	87.17	1.74181
245		NSR	47.34	4.50481	0.0322	0.00131909	58.59	2.42422
245		SR	46.13	12.3273	0.0318	0.000489898	61.98	2.2794
Abbreviations
CMN	common mycorrhizal network
NSR	Non-Split Root
SR	Split Root
FM	Finger millet
PP	Pigeon Pea
