# Supplementary material for: Deep-rooted pigeon pea promotes the water relations and survival of shallow-rooted finger millet during drought—Despite strong competitive interactions at ambient water availability
Source: PLoS One. 2020 Feb 13;15(2):e0228993. doi: 10.1371/journal.pone.0228993 (PMC7018066; doi:10.1371/journal.pone.0228993)
Supplement: S4 Table — (XLSX) [file pone.0228993.s004.xlsx]

## Sheet: Sheet1
		FM Shoot Biomass (g dw plant-1)		PP Shoot Biomass (g dw plant-1)		FM Root Biomass (g dw plant-1)		PP Root Biomass (g dw plant-1)
CMN level	Treatments	Mean	Std err	Mean	Std err	Mean	Std err	Mean	Std err
Without CMN	Control (FM)	11.45	1.04865	35.864	4.70582	4.992	0.289161	8.968	2.31039
	NSR	5.634	0.512041	32.696	4.31691	2.064	0.203042	6.464	1.91484
	SR	6.046	0.467863	30.354	2.26377	2.576	0.170927	5.042	1.61178
With CMN	Control (FM)	14.654	1.16066	50.304	1.19182	4.47	0.754725	11.056	1.4104
	NSR	5.446	0.283171	39.032	3.31681	1.41	0.316022	10.408	2.13908
	SR	4.538	0.640682	42.112	2.05342	2.202	0.0779359	7.508	3.66892
Abbreviations
CMN	common mycorrhizal network
NSR	Non-Split Root
SR	Split Root
FM	Finger millet
PP	Pigeon Pea
dw	dry weight
